# Supplementary material for: Immunogenicity and Safety of the BNT162b2 COVID-19 Vaccine in Patients with Cystic Fibrosis with or without Lung Transplantation
Source: Int J Mol Sci. 2023 Jan 4;24(2):908. doi: 10.3390/ijms24020908 (PMC9863932; doi:10.3390/ijms24020908)
Supplement: Supplementary file 1 [file ijms-24-00908-s001.zip]

Archive with 1 entries (1 files):
- ijms-2106699-supplementary.xlsx
