# Supplementary material for: Immunogenicity and Safety of the BNT162b2 COVID-19 Vaccine in Patients with Cystic Fibrosis with or without Lung Transplantation
Source: Int J Mol Sci. 2023 Jan 4;24(2):908. doi: 10.3390/ijms24020908 (PMC9863932; doi:10.3390/ijms24020908)
Supplement: Supplementary file 1 [file ijms-24-00908-s001.zip › ijms-2106699-supplementary.xlsx]

## Sheet: Fig. 1a
non-TLR				TLR
T0	T1	T2		T0	T1	T2
0.94	227.97	65.85		1.62	1.76	3.77
21.85	655.01	132		0.94	1.05	1.25
0.68	283.98	53.96		0.48	0.51	1.75
1.25	505.31	69.52		0.99	0.92	3.18
0.85	411.53	106.54		1.23	47.11	1.25
3.18	386.73	52.98		1.62	1.54	1.42
0.58	280.93	14.24		0.55	0.56	10.49
1.98	96.5	15.57		1.05	1.35	1.94
1.17	1399.13	26.3		1.53	1.81	3.51
7.75	652.77	58.02		0.55	10.29	114.78
2.52	1800	60.56		0.89	1.01	1.63
0.61	28.42	34.1		1.26	1.25	7.68
0.88	124.74	75.08		0.78	0.99	1.38
1.5	565.92	48.13		1.1	39.02	18.02
0.62	85.38	11.11
0.74	90.49	13.13
0.52	221.32	31.21
1.03	341.28	53.8
0.99	69.8	32.84
0.73	151.32	83.4
3.98	1800	138.75
0.61	257.01	49.66
0.77	145.85	58.06
0.71	90.96	47.97
2.16	323.08	72.54
0.55	153.81	48.49
0.93	96.03	8.56
0.67	10.39	17.13
3.83	228.8	139.28
1.41	1005.62	73.08
0.63	549.55	68.87
0.65	155.43	46.69
4.5	87.59	22.26
1.35	1.58	5.91
0.77	92.76	56.23
0.75	154.38	337.06
0.85	62.65	66.78
16.06	386.45	30.58
0.9	720.97	29.7
0.55	21.91	92.85
0.77	770.33	84.59
0.87	1800	112.33
0.5	195.83	88.58
0.59	889.51	128.58
1.08	915.78	112.34
2.85	130.28	136.51
3.71	362.12	64.49
2.3	700.95	154.03
0.91	655.75	343.64
2.52	360.98	108.27
0.64	700.02	72.27
0.78	169.3	89.17
5.53	124.53	92.2
0.92	41.33	51.44
0.64	479.48	40.82
1.06	380	74.24
0.79	103.53	37.51
7.25	204	179.7
0.83	450.25	31.38
0.7	704.12	37.05
1.18	295.24	41.44
1.44	1473.85	108.5
0.99	831.48	60.49
0.42	39.9	36.28
0.58	71.93	42.55
0.78	240.89	60.32
0.88	1557.33	81.33
0.57	128.05	31.45
4.13	145.98	86.33
19.17	1053.16	141.72
1.07	209.28	9.38
1.94	500.24	14.48
0.59	121.4	64.55
0.58	372.88	45.23
10.95	54	77.63
0.78	378.28	129.65
1.39	573.24	109.3
1.92	1206.19	417.31
1.02	319.14	30.86
0.91	47.06	57.04
0.83	149.13	16.28
0.95	638.84	159.28
0.63	18.29	14.15
0.88	1024.73	350.04
0.8	279.37	62.12
0.81	196.01	75.25
4.91	290.76	97.74
1.31	465.76	63.55
1.92	451.09	38.69
3.17	243.23	20.53
0.53	71.56	14.71
1.71	19.23	14.41
0.6	21.35	7.6
1.36	38.73	77.38
0.98	563.39	34.38
0.78	986.98	115.24
1.32	1800	262.33
1.9	127.29	37.32
1.65	180.83	78.81
2.8	733.65	108.81
2.41	197.69	31.05
0.91	119.6	24.85
0.59	148.09	26.67
0.6	77.12	28.82
1.02	860.44	130.97
2.88	493.08	99.01
1.05	119.35	117.92
0.83	141.82	78.21
5.97	195.07	34.13
0.95	1008.88	158.45
1.56	418.42	68.96
0.9	723.87	94.97
3.28	71.81	21.29
2.69	211.86	77.93
0.53	6	18.06
4.49	94.22	36.16
0.64	127.41	35.09
0.6	94.26	126.8
0.88	723.81	106.39
3.18	60.58	36.75
1.66	582.74	86.52
0.9	357.27	54.96
2.28	198.22	104
7.16	279.18	123.89
9.06	439.1	33.84
1.19	1636.18	97.55
0.61	313.1	92.8
0.81	418.53	25
2.2	749.99	299.71
0.48	6.79	7.19
7.85	221	66.37
1.78	415.75	59.55
1.25	825.8	143.26
0.5	183.32	16.04
0.51	300.62	98.59
0.92	1255.58	40.14
2.81	72.93	7.06
1.38	164.31	27.39
0.8	145.18	27.97
14.13	320.17	39.98
0.82	218.5	134.63
2.7	1188.52	475.02
1.01	306.8	204.67
0.78	195.29	76.84
0.78	32.73	9.87
0.88	231.82	171.86
1.37	1422.72	118.49
0.69	167.45	459.3
0.99	317.31	14.6
0.89	154.86	35.62
1.18	189.85	15.28

## Sheet: Fig. 1b
non-TLR				TLR
T0	T1	T2		T0	T1	T2
0.527897	4.14878	4.14878		0.270186	0.270186	0.177019
0.240654	0.280374	0.266355		0.321543	0.771704	3.79743
0.486409	4.14878	2.76395		0.812796	0.459716	0.606635
0.562232	4.14878	4.14878		0.307453	0.273292	9.81677
0.483548	4.14878	4.14878		0.270186	0.31677	0.319876
1.4206	4.14878	4.14878		0.231511	2.24437	0.353698
0.881259	4.14878	4.14878		0.49763	0.661137	0.495261
2.299	4.14878	4.14878		0.267081	0.23913	0.232919
0.412017	4.14878	4.14878		1.78271	5.21963	3.57477
1.85694	4.14878	4.14878		0.508039	0.414791	0.385852
1.21316	4.14878	4.14878		0.732227	0.540284	0.63981
0.485106	1.22128	2.26383		0.473934	0.585308	1.19905
4.14878	4.14878	0.892704		0.599379	0.524845	0.450311
0.812589	4.14878	4.14878		0.527331	0.752412
1.19456	2.24177	1.05579		0.774882	0.938389	9.47867
0.709585	2.68097	1.48784		0.285714	0.251553	0.347826
1.20887	4.14878	4.14878		0.68323	0.524845	2.80124
0.433649	7.59005	1.99526
0.160229	2.93276	1.44635
0.630225	2.29582	1.82315
0.411576	12.8617	3.56592
0.898426	4.14878	4.14878
0.412766	4.56596	1.40851
1.81677	3.3354	3.10559
0.447867	5.50237	6.5782
	9.47867	0.251185
0.591489	2.33191	0.919149
0.582979	0.53617	1.01277
0.702128	7.91489	9.50213
0.34472	12.4224	6.01553
0.63961	11.4968	4.80195
1.46682	2.00474	9.25355
0.489362	1.83404	0.557447
0.26383	2.77021	1.3234
1.02718	4.14878	4.14878
0.914894	12.3404	12.3404
0.753191	4.48511	3.57021
0.430868	5.30547	1.23473
1.13734	4.14878	4.14878
0.476596	2.05532	2.68936
0.187234	4.86809	5.65106
0.497872	12.3404	5.26809
1.4026	6.34416	6.36039
0.86383	9.78298	2.58298
0.601286	4.67524	3.72669
1.34043	4.98723	3.8
0.242553	3.89362	1.48936
0.429787	6.11064	5.20851
0.46028	1.4743	3.43925
0.293617	12.3404	10.4894
0.386364	5.18182	1.43831
0.340836	9.63023	1.34084
1.02128	2.74468	2.9617
0.366883	2.22403	1.61364
0.436338	3.43491	4.12017
0.851216	4.14878	4.14878
0.787234	10	2.77872
1.46302	3.33119	2.6463
0.474026	3.93182	0.63961
0.616883	6.37013	3.8474
0.477273	4.5	2.08766
0.337621	10.6849	4.66559
0.282468	10.5877	8.89935
0.306383	0.923404	1.11915
0.540426	1.99574	2.05106
0.387234	12.3404	4.58723
0.496753	9.0487	5.47078
0.360129	1.44373	3.78135
1.03571	1.07468	0.853896
0.348341	8.43128	4.36967
0.826367	8.96785	2.92605
3.60664	1.2346	0.504739
0.323404	1.44681	3.19149
0.440994	5.92857	1.77329
1	1.47727	3.11688
0.340426	2.85106	0.987234
0.441558	12.987	8.06818
0.737013	12.987	7.60065
0.665595	11.4534	1.83601
0.733766	10.2175	2.43831
0.921316	4.14878	4.14878
0.344051	7.44373	2.93891
0.419431	1.05924	1.27962
0.350649	6.86688	12.987
0.353191	3.42553	11.7915
0.324759	2.81029	2.58199
0.266881	4.53055	6.1672
0.38961	5.86364	7.42857
0.982979	7.52766	5.37021
0.434783	7.19876	1.4472
0.88961	3.34091	2.0487
0.619456	2	4.14878
0.613734	2.25036	2.23891
0.391304	0.810559	5.1087
0.451299	12.4286	6.02273
0.399351	12.987	3.86039
0.347826	12.4224	8.30124
0.456522	1.8323	3.99379
0.332298	3.5	2.61491
0.416149	11.4255	9.02174
0.16166	4.14878	1.93276
1.07153	4.14878	4.14878
0.540373	4.14596	0.987578
0.324675	1.10714	0.587662
0.617363	6.18971	1.08682
1.01553	5.57764	2.63975
0.502336	3.78972	4.99533
0.374408	0.734597	3.66114
0.341615	4.1677	3.02795
0.402597	12.987	3.43831
0.399351	3.89935	2.82792
0.344156	5.39286	1.32792
0.419255	0.872671	0.565217
0.493506	12.987	12.987
0.668085	0.489362	0.468085
0.754673	9.34579	9.34579
0.670807	2.09317	2.14907
0.424437	2.90354	4.59486
0.424437	11.4212	8.44373
1.16588	0.549763	0.317536
0.534161	8.45342	11.8758
0.703271	7.17991	2.01636
0.642857	12.4224	10.5435
1.78571	11.763	10.1331
0.952607	9.47867	8.21801
0.700935	1.8271	9.34579
0.928571	4.40994	3.58075
0.744076	4.10664	4.36019
0.987124	4.14878	4.14878
0.50237	0.687204	0.827014
0.462085	3.98815	3.74408
0.558411	2.84346	1.66355
4.98052	12.987	12.987
0.28436	3.75592	1.97393
0.506494	11.4675	6.49351
0.376206	10.8457	1.13505
1.2654	0.706161	0.575829
0.568323	2.45342	1.14907
4.02103	9.34579	9.34579
0.341615	5.5528	0.652174
0.689441	4.26087	2.60248
0.687204	9.47867	9.47867
0.374408	4.57109	3.33175
0.563981	2.43839	1.67299
0.366559	0.861736	1.03537
0.418831	2.70779	1.82792
0.699052	7.84123	4.41232
0.57346	3.30569	4.27725
0.438389	1.74408	1.02607
0.310427	4.16114	2.99763
0.476303	7.33412	1.69431
0.50237	0.687204	0.827014
0.462085	3.98815	3.74408
0.558411	2.84346	1.66355
4.98052	12.987	12.987
0.28436	3.75592	1.97393
0.506494	11.4675	6.49351
0.376206	10.8457	1.13505
1.2654	0.706161	0.575829
0.568323	2.45342	1.14907
4.02103	9.34579	9.34579
0.341615	5.5528	0.652174
0.689441	4.26087	2.60248
0.687204	9.47867	9.47867
0.374408	4.57109	3.33175
0.563981	2.43839	1.67299
0.366559	0.861736	1.03537
0.418831	2.70779	1.82792
0.699052	7.84123	4.41232
0.57346	3.30569	4.27725
0.438389	1.74408	1.02607
0.310427	4.16114	2.99763
0.476303	7.33412	1.69431

## Sheet: Fig. 1c
-MMF				+MMF
T0	T1	T2		T0	T1	T2
1.62	1.76	3.77		0.94	1.05	1.25
1.23	21.68	76.69		0.99	0.92	3.18
0.48	0.51	1.75		1.23	47.11	1.25
0.88	0.83	0.75		1.62	1.54	1.42
0.55	10.29	114.78		0.55	0.56	10.49
0.89	1.01	1.63		1.05	1.35	1.94
1.48	4.8	584.62		1.53	1.81	3.51
1.1	39.02	18.02		1.26	1.25	7.68
				0.78	0.99	1.38

## Sheet: Fig. 1d
-MMF				+MMF
T0	T1	T2		T0	T1	T2
0.270186	0.270186	0.177019		0.812796	0.459716	0.606635
0.321543	0.771704	3.79743		0.270186	0.31677	0.319876
0.307453	0.273292	9.81677		0.231511	2.24437	0.353698
0.267081	0.23913	0.232919		0.49763	0.661137	0.495261
0.473934	0.585308	1.19905		1.78271	5.21963	3.57477
0.599379	0.524845	0.450311		0.508039	0.414791	0.385852
0.527331	0.752412	2.80124		0.732227	0.540284	0.63981
				0.774882	0.938389	9.47867
				0.285714	0.251553	0.347826

## Sheet: Fig. 1e
Males				Females
T0	T1	T2		T0	T1	T2
0.85	411.53	106.54		0.94	227.97	65.85
0.58	280.93	14.24		21.85	655.01	132
1.98	96.5	15.57		0.68	283.98	53.96
2.52	1800	60.56		1.25	505.31	69.52
1.5	565.92	48.13		3.18	386.73	52.98
0.62	85.38	11.11		1.17	1399.13	26.3
0.52	221.32	31.21		7.75	652.77	58.02
0.99	69.8	32.84		0.61	28.42	34.1
0.73	151.32	83.4		0.88	124.74	75.08
1.62	1.76	3.77		0.74	90.49	13.13
0.77	145.85	58.06		1.03	341.28	53.8
0.71	90.96	47.97		3.98	1800	138.75
0.93	96.03	8.56		0.61	257.01	49.66
0.67	10.39	17.13		2.16	323.08	72.54
3.83	228.8	139.28		0.55	153.81	48.49
1.41	1005.62	73.08		1.23	21.68	76.69
0.63	549.55	68.87		0.94	1.05	1.25
4.5	87.59	22.26		0.48	0.51	1.75
0.99	0.92	3.18		0.65	155.43	46.69
0.75	154.38	337.06		1.35	1.58	5.91
0.85	62.65	66.78		0.77	92.76	56.23
16.06	386.45	30.58		1.23	47.11	1.25
0.9	720.97	29.7		0.55	21.91	92.85
1.62	1.54	1.42		0.77	770.33	84.59
0.5	195.83	88.58		0.87	1800	112.33
2.85	130.28	136.51		0.59	889.51	128.58
2.3	700.95	154.03		1.08	915.78	112.34
2.52	360.98	108.27		3.71	362.12	64.49
5.53	124.53	92.2		0.91	655.75	343.64
0.92	41.33	51.44		0.64	700.02	72.27
1.06	380	74.24		0.78	169.3	89.17
0.79	103.53	37.51		0.64	479.48	40.82
7.25	204	179.7		7.25	204	179.7
0.7	704.12	37.05		0.83	450.25	31.38
1.18	295.24	41.44		1.44	1473.85	108.5
0.99	831.48	60.49		0.42	39.9	36.28
0.78	240.89	60.32		0.58	71.93	42.55
0.57	128.05	31.45		0.88	1557.33	81.33
4.13	145.98	86.33		0.57	128.05	31.45
1.39	573.24	109.3		19.17	1053.16	141.72
1.02	319.14	30.86		1.07	209.28	9.38
0.91	47.06	57.04		1.94	500.24	14.48
1.31	465.76	63.55		0.59	121.4	64.55
1.92	451.09	38.69		0.58	372.88	45.23
3.17	243.23	20.53		10.95	54	77.63
0.53	71.56	14.71		0.78	378.28	129.65
1.71	19.23	14.41		1.92	1206.19	417.31
0.6	21.35	7.6		0.88	0.83	0.75
0.98	563.39	34.38		0.83	149.13	16.28
0.78	986.98	115.24		0.95	638.84	159.28
1.32	1800	262.33		0.63	18.29	14.15
2.8	733.65	108.81		0.88	1024.73	350.04
0.91	119.6	24.85		0.8	279.37	62.12
1.02	860.44	130.97		0.81	196.01	75.25
2.88	493.08	99.01		4.91	290.76	97.74
1.05	119.35	117.92		0.55	0.56	10.49
0.55	10.29	114.78		1.36	38.73	77.38
5.97	195.07	34.13		1.05	1.35	1.94
0.95	1008.88	158.45		1.9	127.29	37.32
0.53	6	18.06		1.65	180.83	78.81
4.49	94.22	36.16		1.53	1.81	3.51
0.6	94.26	126.8		2.41	197.69	31.05
0.88	723.81	106.39		0.59	148.09	26.67
3.18	60.58	36.75		0.6	77.12	28.82
1.66	582.74	86.52		0.83	141.82	78.21
0.9	357.27	54.96		1.56	418.42	68.96
2.28	198.22	104		0.9	723.87	94.97
0.89	1.01	1.63		3.28	71.81	21.29
7.16	279.18	123.89		2.69	211.86	77.93
9.06	439.1	33.84		0.64	127.41	35.09
1.48	4.8	584.62		1.19	1636.18	97.55
1.26	1.25	7.68		0.81	418.53	25
0.61	313.1	92.8		1.78	415.75	59.55
2.2	749.99	299.71		0.5	183.32	16.04
0.48	6.79	7.19		0.78	0.99	1.38
7.85	221	66.37		2.81	72.93	7.06
1.25	825.8	143.26		14.13	320.17	39.98
0.51	300.62	98.59		0.78	195.29	76.84
0.92	1255.58	40.14		0.78	32.73	9.87
1.38	164.31	27.39		1.37	1422.72	118.49
0.8	145.18	27.97		0.99	317.31	14.6
0.82	218.5	134.63		0.89	154.86	35.62
2.7	1188.52	475.02
1.01	306.8	204.67
1.1	39.02	18.02
0.88	231.82	171.86
0.69	167.45	459.3
1.18	189.85	15.28

## Sheet: Fig. 1f
Males				Females
T0	T1	T2		T0	T1	T2
0.483548	4.14878	4.14878		0.527897	4.14878	4.14878
0.881259	4.14878	4.14878		0.240654	0.280374	0.266355
2.299	4.14878	4.14878		0.486409	4.14878	2.76395
1.21316	4.14878	4.14878		0.562232	4.14878	4.14878
0.812589	4.14878	4.14878		1.4206	4.14878	4.14878
1.19456	2.24177	1.05579		0.412017	4.14878	4.14878
1.20887	4.14878	4.14878		1.85694	4.14878	4.14878
0.160229	2.93276	1.44635		0.485106	1.22128	2.26383
0.630225	2.29582	1.82315		4.14878	4.14878	0.892704
0.270186	0.270186	0.177019		0.709585	2.68097	1.48784
0.412766	4.56596	1.40851		0.433649	7.59005	1.99526
1.81677	3.3354	3.10559		0.411576	12.8617	3.56592
0.591489	2.33191	0.919149		0.898426	4.14878	4.14878
0.582979	0.53617	1.01277		0.447867	5.50237	6.5782
0.702128	7.91489	9.50213		9.47867	9.47867	0.251185
0.34472	12.4224	6.01553		0.321543	0.771704	3.79743
0.63961	11.4968	4.80195		0.812796	0.459716	0.606635
0.489362	1.83404	0.557447		0.307453	0.273292	9.81677
0.270186	0.31677	0.319876		1.46682	2.00474	9.25355
0.914894	12.3404	12.3404		0.26383	2.77021	1.3234
0.753191	4.48511	3.57021		1.02718	4.14878	4.14878
0.430868	5.30547	1.23473		0.231511	2.24437	0.353698
1.13734	4.14878	4.14878		0.476596	2.05532	2.68936
0.49763	0.661137	0.495261		0.187234	4.86809	5.65106
1.4026	6.34416	6.36039		0.497872	12.3404	5.26809
1.34043	4.98723	3.8		0.86383	9.78298	2.58298
0.429787	6.11064	5.20851		0.601286	4.67524	3.72669
0.293617	12.3404	10.4894		0.242553	3.89362	1.48936
1.02128	2.74468	2.9617		0.46028	1.4743	3.43925
0.366883	2.22403	1.61364		0.386364	5.18182	1.43831
0.851216	4.14878	4.14878		0.340836	9.63023	1.34084
0.787234	10	2.77872		0.436338	3.43491	4.12017
1.46302	3.33119	2.6463		1.46302	3.33119	2.6463
0.616883	6.37013	3.8474		0.474026	3.93182	0.63961
0.477273	4.5	2.08766		0.337621	10.6849	4.66559
0.282468	10.5877	8.89935		0.306383	0.923404	1.11915
0.387234	12.3404	4.58723		0.540426	1.99574	2.05106
0.360129	1.44373	3.78135		0.496753	9.0487	5.47078
1.03571	1.07468	0.853896		0.360129	1.44373	3.78135
0.441558	12.987	8.06818		0.348341	8.43128	4.36967
0.665595	11.4534	1.83601		0.826367	8.96785	2.92605
0.733766	10.2175	2.43831		3.60664	1.2346	0.504739
0.38961	5.86364	7.42857		0.323404	1.44681	3.19149
0.982979	7.52766	5.37021		0.440994	5.92857	1.77329
0.434783	7.19876	1.4472		1	1.47727	3.11688
0.88961	3.34091	2.0487		0.340426	2.85106	0.987234
0.619456	2	4.14878		0.737013	12.987	7.60065
0.613734	2.25036	2.23891		0.267081	0.23913	0.232919
0.451299	12.4286	6.02273		0.921316	4.14878	4.14878
0.399351	12.987	3.86039		0.344051	7.44373	2.93891
0.347826	12.4224	8.30124		0.419431	1.05924	1.27962
0.416149	11.4255	9.02174		0.350649	6.86688	12.987
1.07153	4.14878	4.14878		0.353191	3.42553	11.7915
0.617363	6.18971	1.08682		0.324759	2.81029	2.58199
1.01553	5.57764	2.63975		0.266881	4.53055	6.1672
0.502336	3.78972	4.99533		1.78271	5.21963	3.57477
0.473934	0.585308	1.19905		0.391304	0.810559	5.1087
0.341615	4.1677	3.02795		0.508039	0.414791	0.385852
0.402597	12.987	3.43831		0.456522	1.8323	3.99379
0.668085	0.489362	0.468085		0.332298	3.5	2.61491
0.754673	9.34579	9.34579		0.732227	0.540284	0.63981
0.424437	2.90354	4.59486		0.16166	4.14878	1.93276
0.424437	11.4212	8.44373		0.540373	4.14596	0.987578
1.16588	0.549763	0.317536		0.324675	1.10714	0.587662
0.534161	8.45342	11.8758		0.374408	0.734597	3.66114
0.703271	7.17991	2.01636		0.399351	3.89935	2.82792
0.642857	12.4224	10.5435		0.344156	5.39286	1.32792
0.599379	0.524845	0.450311		0.419255	0.872671	0.565217
1.78571	11.763	10.1331		0.493506	12.987	12.987
0.952607	9.47867	8.21801		0.670807	2.09317	2.14907
0.527331	0.752412	12.8617		0.700935	1.8271	9.34579
0.774882	0.938389	9.47867		0.744076	4.10664	4.36019
0.928571	4.40994	3.58075		0.558411	2.84346	1.66355
0.987124	4.14878	4.14878		0.28436	3.75592	1.97393
0.50237	0.687204	0.827014		0.285714	0.251553	0.347826
0.462085	3.98815	3.74408		1.2654	0.706161	0.575829
4.98052	12.987	12.987		0.341615	5.5528	0.652174
0.506494	11.4675	6.49351		0.563981	2.43839	1.67299
0.376206	10.8457	1.13505		0.366559	0.861736	1.03537
0.568323	2.45342	1.14907		0.699052	7.84123	4.41232
4.02103	9.34579	9.34579		0.438389	1.74408	1.02607
0.689441	4.26087	2.60248		0.310427	4.16114	2.99763
0.687204	9.47867	9.47867
0.374408	4.57109	3.33175
0.68323	12.146	2.80124
0.418831	2.70779	1.82792
0.57346	3.30569	4.27725
0.476303	7.33412	1.69431

## Sheet: Fig. 1g
-COVID-19				+COVID-19
T0	T1	T2		T0	T1	T2
0.94	227.97	65.85		87.82	151.34	132.98
21.85	655.01	132		199.3	1800	104.54
0.68	283.98	53.96		66.21	816.38	65.24
1.25	505.31	69.52		519.21	1800	483.76
0.85	411.53	106.54		136.06	727.62	293.72
3.18	386.73	52.98		32.66	1554.91	101.71
0.58	280.93	14.24		1476.92	1800	816.29
1.98	96.5	15.57		986.3	1397.89	438.86
1.17	1399.13	26.3		62.41	984.66	27.59
7.75	652.77	58.02
2.52	1800	60.56
0.61	28.42	34.1
0.88	124.74	75.08
1.5	565.92	48.13
0.62	85.38	11.11
0.74	90.49	13.13
0.52	221.32	31.21
1.03	341.28	53.8
0.99	69.8	32.84
0.73	151.32	83.4
3.98	1800	138.75
0.61	257.01	49.66
0.77	145.85	58.06
0.71	90.96	47.97
2.16	323.08	72.54
0.55	153.81	48.49
0.93	96.03	8.56
0.67	10.39	17.13
3.83	228.8	139.28
1.41	1005.62	73.08
0.63	549.55	68.87
0.65	155.43	46.69
4.5	87.59	22.26
1.35	1.58	5.91
0.77	92.76	56.23
0.75	154.38	337.06
0.85	62.65	66.78
16.06	386.45	30.58
0.9	720.97	29.7
0.55	21.91	92.85
0.77	770.33	84.59
0.87	1800	112.33
0.5	195.83	88.58
0.59	889.51	128.58
1.08	915.78	112.34
2.85	130.28	136.51
3.71	362.12	64.49
2.3	700.95	154.03
0.91	655.75	343.64
2.52	360.98	108.27
0.64	700.02	72.27
0.78	169.3	89.17
5.53	124.53	92.2
0.92	41.33	51.44
0.64	479.48	40.82
1.06	380	74.24
0.79	103.53	37.51
7.25	204	179.7
0.83	450.25	31.38
0.7	704.12	37.05
1.18	295.24	41.44
1.44	1473.85	108.5
0.99	831.48	60.49
0.42	39.9	36.28
0.58	71.93	42.55
0.78	240.89	60.32
0.88	1557.33	81.33
0.57	128.05	31.45
4.13	145.98	86.33
19.17	1053.16	141.72
1.07	209.28	9.38
1.94	500.24	14.48
0.59	121.4	64.55
0.58	372.88	45.23
10.95	54	77.63
0.78	378.28	129.65
1.39	573.24	109.3
1.92	1206.19	417.31
1.02	319.14	30.86
0.91	47.06	57.04
0.83	149.13	16.28
0.95	638.84	159.28
0.63	18.29	14.15
0.88	1024.73	350.04
0.8	279.37	62.12
0.81	196.01	75.25
4.91	290.76	97.74
1.31	465.76	63.55
1.92	451.09	38.69
3.17	243.23	20.53
0.53	71.56	14.71
1.71	19.23	14.41
0.6	21.35	7.6
1.36	38.73	77.38
0.98	563.39	34.38
0.78	986.98	115.24
1.32	1800	262.33
1.9	127.29	37.32
1.65	180.83	78.81
2.8	733.65	108.81
2.41	197.69	31.05
0.91	119.6	24.85
0.59	148.09	26.67
0.6	77.12	28.82
1.02	860.44	130.97
2.88	493.08	99.01
1.05	119.35	117.92
0.83	141.82	78.21
5.97	195.07	34.13
0.95	1008.88	158.45
1.56	418.42	68.96
0.9	723.87	94.97
3.28	71.81	21.29
2.69	211.86	77.93
0.53	6	18.06
4.49	94.22	36.16
0.64	127.41	35.09
0.6	94.26	126.8
0.88	723.81	106.39
3.18	60.58	36.75
1.66	582.74	86.52
0.9	357.27	54.96
2.28	198.22	104
7.16	279.18	123.89
9.06	439.1	33.84
1.19	1636.18	97.55
0.61	313.1	92.8
0.81	418.53	25
2.2	749.99	299.71
0.48	6.79	7.19
7.85	221	66.37
1.78	415.75	59.55
1.25	825.8	143.26
0.5	183.32	16.04
0.51	300.62	98.59
0.92	1255.58	40.14
2.81	72.93	7.06
1.38	164.31	27.39
0.8	145.18	27.97
14.13	320.17	39.98
0.82	218.5	134.63
2.7	1188.52	475.02
1.01	306.8	204.67
0.78	195.29	76.84
0.78	32.73	9.87
0.88	231.82	171.86
1.37	1422.72	118.49
0.69	167.45	459.3
0.99	317.31	14.6
0.89	154.86	35.62
1.18	189.85	15.28

## Sheet: Fig. 1h
-COVID-19				+COVID-19
T0	T1	T2		T0	T1	T2
0.527897	4.14878	4.14878		0.402597	1.01299	1.38636
0.240654	0.280374	0.266355		3.71383	10.1286	6.2926
0.486409	4.14878	2.76395		1.299	4.14878	4.14878
0.562232	4.14878	4.14878		0.779503	1.55901	1.56211
0.483548	4.14878	4.14878		3.94043	12.3404	12.3404
1.4206	4.14878	4.14878		0.905213	9.47867	4.68957
0.881259	4.14878	4.14878		0.633117	6.13975	11.2919
2.299	4.14878	4.14878		5.43925	9.34579	9.34579
0.412017	4.14878	4.14878		9.47867	7.72275	8.89573
1.85694	4.14878	4.14878
1.21316	4.14878	4.14878
0.485106	1.22128	2.26383
4.14878	4.14878	0.892704
0.812589	4.14878	4.14878
1.19456	2.24177	1.05579
0.709585	2.68097	1.48784
1.20887	4.14878	4.14878
0.433649	7.59005	1.99526
0.160229	2.93276	1.44635
0.630225	2.29582	1.82315
0.411576	12.8617	3.56592
0.898426	4.14878	4.14878
0.412766	4.56596	1.40851
1.81677	3.3354	3.10559
0.447867	5.50237	6.5782
	9.47867	0.251185
0.591489	2.33191	0.919149
0.582979	0.53617	1.01277
0.702128	7.91489	9.50213
0.34472	12.4224	6.01553
0.63961	11.4968	4.80195
1.46682	2.00474	9.25355
0.489362	1.83404	0.557447
0.26383	2.77021	1.3234
1.02718	4.14878	4.14878
0.914894	12.3404	12.3404
0.753191	4.48511	3.57021
0.430868	5.30547	1.23473
1.13734	4.14878	4.14878
0.476596	2.05532	2.68936
0.187234	4.86809	5.65106
0.497872	12.3404	5.26809
1.4026	6.34416	6.36039
0.86383	9.78298	2.58298
0.601286	4.67524	3.72669
1.34043	4.98723	3.8
0.242553	3.89362	1.48936
0.429787	6.11064	5.20851
0.46028	1.4743	3.43925
0.293617	12.3404	10.4894
0.386364	5.18182	1.43831
0.340836	9.63023	1.34084
1.02128	2.74468	2.9617
0.366883	2.22403	1.61364
0.436338	3.43491	4.12017
0.851216	4.14878	4.14878
0.787234	10	2.77872
1.46302	3.33119	2.6463
0.474026	3.93182	0.63961
0.616883	6.37013	3.8474
0.477273	4.5	2.08766
0.337621	10.6849	4.66559
0.282468	10.5877	8.89935
0.306383	0.923404	1.11915
0.540426	1.99574	2.05106
0.387234	12.3404	4.58723
0.496753	9.0487	5.47078
0.360129	1.44373	3.78135
1.03571	1.07468	0.853896
0.348341	8.43128	4.36967
0.826367	8.96785	2.92605
3.60664	1.2346	0.504739
0.323404	1.44681	3.19149
0.440994	5.92857	1.77329
1	1.47727	3.11688
0.340426	2.85106	0.987234
0.441558	12.987	8.06818
0.737013	12.987	7.60065
0.665595	11.4534	1.83601
0.733766	10.2175	2.43831
0.921316	4.14878	4.14878
0.344051	7.44373	2.93891
0.419431	1.05924	1.27962
0.350649	6.86688	12.987
0.353191	3.42553	11.7915
0.324759	2.81029	2.58199
0.266881	4.53055	6.1672
0.38961	5.86364	7.42857
0.982979	7.52766	5.37021
0.434783	7.19876	1.4472
0.88961	3.34091	2.0487
0.619456	2	4.14878
0.613734	2.25036	2.23891
0.391304	0.810559	5.1087
0.451299	12.4286	6.02273
0.399351	12.987	3.86039
0.347826	12.4224	8.30124
0.456522	1.8323	3.99379
0.332298	3.5	2.61491
0.416149	11.4255	9.02174
0.16166	4.14878	1.93276
1.07153	4.14878	4.14878
0.540373	4.14596	0.987578
0.324675	1.10714	0.587662
0.617363	6.18971	1.08682
1.01553	5.57764	2.63975
0.502336	3.78972	4.99533
0.374408	0.734597	3.66114
0.341615	4.1677	3.02795
0.402597	12.987	3.43831
0.399351	3.89935	2.82792
0.344156	5.39286	1.32792
0.419255	0.872671	0.565217
0.493506	12.987	12.987
0.668085	0.489362	0.468085
0.754673	9.34579	9.34579
0.670807	2.09317	2.14907
0.424437	2.90354	4.59486
0.424437	11.4212	8.44373
1.16588	0.549763	0.317536
0.534161	8.45342	11.8758
0.703271	7.17991	2.01636
0.642857	12.4224	10.5435
1.78571	11.763	10.1331
0.952607	9.47867	8.21801
0.700935	1.8271	9.34579
0.928571	4.40994	3.58075
0.744076	4.10664	4.36019
0.987124	4.14878	4.14878
0.50237	0.687204	0.827014
0.462085	3.98815	3.74408
0.558411	2.84346	1.66355
4.98052	12.987	12.987
0.28436	3.75592	1.97393
0.506494	11.4675	6.49351
0.376206	10.8457	1.13505
1.2654	0.706161	0.575829
0.568323	2.45342	1.14907
4.02103	9.34579	9.34579
0.341615	5.5528	0.652174
0.689441	4.26087	2.60248
0.687204	9.47867	9.47867
0.374408	4.57109	3.33175
0.563981	2.43839	1.67299
0.366559	0.861736	1.03537
0.418831	2.70779	1.82792
0.699052	7.84123	4.41232
0.57346	3.30569	4.27725
0.438389	1.74408	1.02607
0.310427	4.16114	2.99763
0.476303	7.33412	1.69431

## Sheet: Fig. 2a
Local Events			Systemic Events
1st dose	2nd dose		1st dose	2nd dose
68.1	51.2		39.6	55.6

## Sheet: Fig. 2b
				Fatigue	27		Fatigue	39
				Headache	10		Headache	25
				Fever	9		Fever	23
				Chills	6		Chills	20
				Myalgia	12		Myalgia	15
				Other	10		Other	12
				No symptoms	26
